# Supplementary material for: A long noncoding RNA sensitizes genotoxic treatment by attenuating ATM activation and homologous recombination repair in cancers
Source: PLoS Biol. 2020 Mar 23;18(3):e3000666. doi: 10.1371/journal.pbio.3000666 (PMC7138317; doi:10.1371/journal.pbio.3000666)
Supplement: S2 Data — From S1A and S1B Fig, S1D–S1F Fig, S2A, S2B, S2D, S2E and S3A Fig, S3F–S3H Fig, S4A, S4B, S5A and S5B Fig, S5D–S5F Fig, S6A Fig, S6C–S6J Fig, and S7A–S7G Fig. (XLSX) [file pbio.3000666.s009.xlsx]

## Sheet: fig.S1A
	CLA(h)	Test.1	Test.2	Test.3	Average	SD	SEM
	0h	1	1	1	1	0	0
	2h	1.05088	0.857847	0.949469	0.952731	0.0647861	0.0374043
	6h	1.98756	1.45014	1.63894	1.69221	0.1335	0.0770763
	12h	5.36924	5.77058	6.62248	5.92077	0.602382	0.347785
	24h	2.60442	2.75757	3.35011	2.90403	0.418993	0.241906
	CLA(nM)	Test.1	Test.2	Test.3	Average	SD	SEM
	0nM	1	1	1	1	0	0
	1nM	1.54672	1.63562	1.59767	1.59333	0.0268378	0.0154948
	5nM	2.34155	2.395	2.35265	2.36307	0.0299466	0.0172897
	7.5nM	3.6749	3.66529	3.51009	3.61676	0.109747	0.0633623
	10nM	3.32164	3.41145	3.38018	3.37109	0.0221124	0.0127666

## Sheet: fig.S1B
		Test.1	Test.2	Test.3	Average	SD	SEM
	0	1	1	1	1	0	0
	0.5	1.18982	1.26285	1.13894	1.1972	0.0622839	0.0359596
	1	1.29876	1.42869	1.20509	1.31085	0.11229	0.0648305
	2	2.28988	2.5648	2.28386	2.37951	0.160493	0.0926606
		Test.1	Test.2	Test.3	Average	SD	SEM
	0	1	1	1	1	0	0
	1	1.25982	1.30001	1.2208	1.26021	0.0396084	0.0228679
	6	1.63289	1.65007	1.5945	1.62582	0.0284489	0.016425
	24	1.99727	2.01756	1.91488	1.97657	0.0543782	0.0313953

## Sheet: fig.S1D
		HCT116p53-/-		T24		H1299		siHa		HT-29		SW620
		DMSO	Dox	DMSO	Dox	DMSO	Dox	DMSO	Dox	DMSO	Dox	DMSO	Dox
	Test.1	1	1.91	1	3.51	1	3.7	1	2.85	1	2.12	1	1.6
	Test.2	1	2.02	1	3.71	1	3.69	1	2.5	1	1.96	1	2.17
	Test.3	1	1.83	1	3.22	1	3.47	1	2.33	1	1.92	1	1.63
	Average	1	1.92	1	3.48	1	3.62	1	2.56	1	2	1	1.8
	SD	0	0.0953939	0	0.246374	0	0.13	0	0.265141	0	0.10583	0	0.32078
	SEM	0	0.0550757	0	0.142244	0	0.0750555	0	0.15308	0	0.061101	0	0.185203

## Sheet: fig.S1E
		Test.1	Test.2	Test.3	Average	SD	SEM				Test.1	Test.2	Test.3	Average	SD	SEM
	vector	1	1	1	1	0	0			sictl	1	1	1	1	0	0
	HITT	2.84637	3.26514	2.77585	2.96245	0.264494	0.152705			siHITT#1	0.564483	0.537375	0.535145	0.545668	0.0163324	0.00942952
										siHITT#2	0.480631	0.472047	0.39915	0.450609	0.0447714	0.0258488
			Test.1	Test.2	Test.3	Average	SD	SEM				Test.1	Test.2	Test.3	Average	SD	SEM
	vector	untreated	0.0029	0.00062	0.0012	0.00157333	0.00118496	0.000684138		vector	untreated	0.0062	0.0069	0.0096	0.00756667	0.00179536	0.00103655
		Dox	5.3	5.6	4.9	5.26667	0.351188	0.202759			Dox	15.45	17.5	18.75	17.2333	1.66608	0.961914
		washout 12h	1.124	1.15	1.5	1.258	0.209981	0.121233			washout 12h	11.35	15.47	12.14	12.9867	2.1866	1.26244
		washout 24h	0.0025	0.0018	0.003	0.00243333	0.000602771	0.00034801			washout 24h	6.26	6.39	6.99	6.54667	0.389401	0.224821
	HITT	untreated	0.0043	0.0085	0.0114	0.00806667	0.00356978	0.00206101		HITT	untreated	0.0033	0.0082	0.011	0.0075	0.00389744	0.00225019
		Dox	5.73	4.9	5.66	5.43	0.460326	0.265769			Dox	16.37	17.54	18.99	17.6333	1.31249	0.757767
		washout 12h	2.8	3.45	3.8	3.35	0.507445	0.292973			washout 12h	6.93	7.94	6.28	7.05	0.836481	0.482942
		washout 24h	2.36	2.39	1.82	2.19	0.32078	0.185203			washout 24h	2.82	3.19	3.12	3.04333	0.196554	0.11348
										HITT	untreated	0.0067	0.0102	0.011	0.0093	0.00228692	0.00132035
											Dox	17.02	16.11	18.24	17.1233	1.06875	0.617045
											washout 12h	7.71	8.56	6.23	7.5	1.17911	0.680759
											washout 24h	2.38	2.68	1.78	2.28	0.458258	0.264575

## Sheet: fig.S1F
		sictl	siRAD51			sictl	siXRCC4
	Test.1	1	0.125		Test.1	1	0.565401
	Test.2	1	0.25		Test.2	1	0.592736
	Test.3	1	0.409091		Test.3	1	0.579636
	Average	1	0.261364		Average	1	0.579258
	SD	0	0.142386		SD	0	0.0136715
	SEM	0	0.0822066		SEM	0	0.00789327

## Sheet: fig.S2A
		DMSO							Dox
		Test.1	Test.2	Test.3	Average	SD	SEM		Test.1	Test.2	Test.3	Average	SD	SEM
	DMSO	1	1	1	1	0	0		2.45968	2.13606	2.71821	2.43798	0.291679	0.168401
	ATMi-1	1.03147	1.06517	1.01221	1.03628	0.0268061	0.0154765		2.79024	2.469	2.4627	2.57398	0.187309	0.108143
	ATMi-2	1.18808	0.891729	0.948199	1.00934	0.15735	0.0908462		2.33359	2.34563	2.23593	2.30505	0.0601639	0.0347356

## Sheet: fig.S2B
				CPT 1h,no recorvery							CPT, recorvery 1h
			Test.1	Test.2	Test.3	Average	SD	SEM		Test.1	Test.2	Test.3	Average	SD	SEM
	DMSO	vector	1	1	1	1	0	0		0.619896	0.55354	0.508721	0.560719	0.0559339	0.0322934
		HITT	0.703517	0.494303	0.651139	0.61632	0.108866	0.0628539		1.21218	1.03836	1.18715	1.1459	0.0939645	0.0542504
	ATMi-2	vector	0.498736	0.593103	0.552404	0.548081	0.047332	0.0273271		1.40792	1.18493	1.50404	1.36563	0.163706	0.0945157
		HITT	0.621881	0.580552	0.622283	0.608239	0.0239785	0.013844		1.4312	1.16457	1.62307	1.40628	0.230262	0.132942

## Sheet: fig.S2D
		Test.1	Test.2	Test.3	Average	SD	SEM
	vector	1	1	1	1	0	0
	HITT#4	1.79824	2.04529	1.58929	1.81094	0.228267	0.13179
	HITT#1	6.23876	6.69454	6.09203	6.34178	0.314184	0.181394
	HITT#5	16.9824	18.2246	16.7398	17.3156	0.796483	0.45985

## Sheet: fig.S2E
		Test.1	Test.2	Test.3	Average	SD	SEM
	vector	1	1	1	1	0	0
	HITT/CRISPR-cas9-1	0.469569	0.584692	0.512458	0.522239	0.0581818	0.0335913
	HITT/CRISPR-cas9-2	0.461978	0.583925	0.569331	0.538411	0.0665942	0.0384482

## Sheet: fig.S3A
		Test.1	Test.2	Test.3	Average	SD	SEM
	0min	1	1	1	1	0	0
	5min	0.739329	0.821999	0.713721	0.75835	0.0565898	0.0326721
	30min	1.1042	1.10449	1.00174	1.07015	0.059237	0.0342005
	60min	1.39804	1.38295	1.32144	1.36748	0.0405775	0.0234274

[truncated: 26 more sheets: fig.S3F, fig.S3G, fig.S3H, fig.S4A, fig.S4B, fig.S5A, fig.S5B, fig.S5D, fig.S5E, fig.S5F, fig.S6A, fig.S6C, fig.S6D, fig.S6E, fig.S6F, fig.S6G, fig.S6H, fig.S6I, fig.S6J, fig.S7A …]
